# Supplementary material for: Evidence for X-Chromosomal Schizophrenia Associated with microRNA Alterations
Source: PLoS One. 2009 Jul 1;4(7):e6121. doi: 10.1371/journal.pone.0006121 (PMC2699475; doi:10.1371/journal.pone.0006121)
Supplement: Table S1 — (0.06 MB XLS) [file pone.0006121.s001.xls]

## Sheet: Sheet1
	Table S1. X Chromosome MicroRNA Primers (miRBase V10.1)
#	miRNA	Accession	Oligo	Sequence	Size(bp)	Tm(oC)	PCR size(bp)
1	mir-221	MI0000298	mir-221D1	CAGTTATTCAGAAACATTATAGG	23	62	200
			mir-221U1	AGGCAGTTGTGTTGAAATAGTA	22	60
2	mir-222	MI0000299	mir-222D1	TTATTAAAGACTGCCCAATAATC	23	60	195
			mir-222U1	CTTCCACAGAGCCCCTCC	18	60
3	mir-188	MI0000484	mir-188D1	AGCATACCCATATGTCGTGC	20	60	182
			mir-188U2	TGGTGAAGGAGTGCGTATGT	20	60
4	mir-98	MI0000100	mir-98D1	GAGGCAACACTGCTAAGACT	20	60	167
			mir-98U2	CTTTTGCCTGCTGCCCTTAT	20	60
5	let-7f-2	MI0000068	let-7f-2D1	CCAGAACAAGAACCTGAACAG	21	60	184
			let-7f-2U2	CCTGATAGTTCCGAGTAGCT	20	60
6	mir-223	MI0000300	mir-223D1	ACATCTCCCAGGAAGATCTC	20	60	192
			mir-223U1	GGCAGTCCATTCGTCATATC	20	62
7	mir-325	MI0000824	mir-325D1	ACCACTAGGCCTAAGTACCT	20	60	198
			mir-325U1	GCTTAAATATAGGTTTTGAGATG	23	60
8	mir-361	MI0000760	mir-361D1	GATGCTTCTAAAGAAACGGTG	21	60	160
			mir-361U1	TAGCAGTGGCACGCTTGAC	19	60
9	mir-224	MI0000301	mir-224D1	TCTGGTGCTTACCTACTGTC	20	60	170
			mir-224U1	TGGGGACCCATCATCAAAAG	20	60
10	mir-374a	MI0000782	mir-374D1	AGGAGCTCACAGTCTAACTG	20	60	182
			mir-374U1	GTTCCTCACCTCTCTTGATG	20	60
11	mir-384	MI0001145	mir-384D1	GCCAGTTAGCATCTTGAAGG	20	60	186
			mir-384U1	GTTCCTTGCCTTTTAACTAGTAT	23	62
12	mir-220	MI0000297	mir-220D1	TCCAGCTGACGCACTTGCT	19	60	208
			mir-220U1	GATGCAGTAGGTCTCATTCG	20	60
13	mir-92a-2	MI0000094	mir-92-2D1	CTAAATATCAGAACTTACGGCT	22	60	177
			mir-92-2U1	GTGAACACACCTTCATGCGT	20	60
14	mir-19b-2	MI0000075	mir-19b-2D1	TGAGTGCTGGAGATACGCAT	20	60	191
			mir-19b-2U1	CTCTTGGATAACAAATCTCTTG	22	60
15	mir-106a	MI0000113	mir-106aD1	TTATGCACAAACTACAGTTCTC	22	60	166
			mir-106aU1	AGAAGAGCTCCTGGAAGACT	20	60
16	mir-424	MI0001446	mir-424D2	GGGAGCGGGCACCTGGT	17	60	178
			mir-424U3	GCTTCCTTCAGTCATCCAGT	20	60
17	mir-105-1	MI0000111	mir-105-1D	AATGGCTTTGGTCCAGAAGC	20	60	165
			mir-105-1U	CTACTCCTATATATTGGATGTC	22	60
18	mir-105-2	MI0000112	mir-105-2D	GAGTGGCTTTGTTCCAGAAG	20	60	170
			mir-105-2U	GTCTACTCCCTATAACCTGG	20	60
19	mir-651	MI0003666	mir-651D1	CTTGTGATGTAGATTAAATCGT	22	58	368
			mir-651U1	CACTTTATTCATCCTGACTCT	21	58
20	mir-532	MI0003205	mir-532D1	TGTACACAAGCACACCTTCT	20	58	328
			mir-532U1	GAAGCAGGACAGTCATCCA	19	58
21	mir-660	MI0003684	mir-660D1	GCACCTGACACTTTAATCTCA	21	60	365
			mir-660U1	CTAATACCTCCACTAGATAGG	21	60
22	mir-652	MI0003667	mir-652D2	TGTTTGTGTGCTATGGCCAT	20	58	449
			mir-652U2	GTTCTCCTATATGATGGCTC	20	58
23	mir-934	MI0005756	mir-934D1	TATGTATCTCGTGGATCTGC	20	58	259
			mir-934U1	TTACAAGATAGGAAGTGCATAT	22	58
24	mir-421	MI0003685	mir-421D1	CATTGTCCGTGTCTATGGC	19	58	345
			mir-421U1	AATTGGAGATGGTACTTGAGA	21	58
25	mir-766	MI0003836	mir-766D1	TATACACAGAGGATTGCTTAG	21	58	308
			mir-766U1	CCTCATTACTCTCATTTCCTG	21	60
26	mir-450b	MI0005531	mir-450bD3	ATCGCTGACTTGTGTCACTA	20	58	543
			mir-450bU2	TATTCTAGGCCCACTGCTG	19	58
27	mir-890	MI0005533	mir-890D1	TTCAGGGTTCAGGCATCCT	19	58	291
			mir-890U1	ACACCTAAGGTTCAGGTGG	19	58
28	mir-888	MI0005537	mir-888D1	GACATCATGCTGTGCTCAG	19	58	279
			mir-888U1	TGCCTGAATTCCAGGTGGT	19	58
29	mir-892a	MI0005528	mir-892aD1	TCCAGATTCAGGCATCCTG	19	58	289
			mir-892aU1	TTAAGGATGCCTGAGGTTCA	20	58
30	mir-892b	MI0005538	mir-892bD1	TCAAATTGTTCAGGCATCATG	21	58	279
			mir-892bU1	ACATGGCCAGCTAGGTTCT	19	58
31	mir-891b	MI0005534	mir-891bD1	TAGCTACATAGGTCGTGAATA	21	58	315
			mir-891bU1	CTACTACCAGTATCACTACAA	21	58
32	mir-891a	MI0005524	mir-891aD1	CATGCTGATAGTTACACAGG	20	58	319
			mir-891aU1	ACTACCAGTGTCACTACAAG	20	58
33	mir-509-2	MI0005530	mir-509-2D2	ccaaattccaatggccacg	19	58	521
			mir-509-2U2	atttggatgttggagtaggc	21	58
34	mir-509-3	MI0005717	mir-509-3D1	TCTGTGAGTAACAGGACCTA	20	58	690
			mir-509-3U1	TGAGAAAGGAAGCTAACCATT	21	58
35	mir-767	MI0003763	mir-767D1	TGATATCTCCTCCAGCATCA	20	58	331
			mir-767U1	TGATCTAAGAGTAGAGAGTCA	21	58
36	mir-374b	MI0005566	mir-374bD1	GTAAAGTGTTTGTCATAGGCA	21	58	329
			mir-374bU1	CCTACAATGTGCACCGGAT	19	58
37	mir-542	MI0003686	mir-542D1	GGTGGGATTAGAGCTGAAG	19	58	435
			mir-542U1	GGCATTCCCATTACACTCC	19	58
38	mir-513-1	MI0003191	mir-513-1D2	CAAGTTGCATTGTCCCTTGG	20	60	486
			mir-513-1U2	TGGAGTAAAGCATTCCAGCT	20	58
39	mir-20b	MI0001519	mir-20bD1	GTAGCAATGTCTTTGAATATTC	22	58	189
			mir-20bU1	TGTTGGGAACAGATGGTGG	19	58
40	mir-362	MI0000762	mir-362D1	ACATGCACACATACAAACACA	21	58	199
			mir-362U1	ATAGCAAACACAAACATGTGAA	22	58
41	mir-18b	MI0001518	mir-18bD1	ACCACTGAAATGTGTCCTATT	21	58	209
			mir-18bU1	GAGAACTGTAGTTTGTGCATA	21	58
42	mir-510	MI0003197	mir-510D1	ATGTGCTAAGAAAAGCATACC	21	58	219
			mir-510U1	AGAGGTTGTTTGAAAAGTGTG	21	58
43	mir-363	MI0000764	mir-363D1	TAGCTTACTGTAGCGCTGAT	20	58	229
			mir-363U1	ACTTGTCCCGGCCTGTGG	18	60
44	mir-503	MI0003188	mir-503D1	TGCAATCTTGGGTCTCGCT	19	58	239
			mir-503U1	GGGCAGTATTCCTGGCTAG	19	60
45	mir-500	MI0003184	mir-500D1	AAGCTCAAGAACTGTTCTCTT	21	58	250
			mir-500U1	ATAAATACTTGTGGAATGGATG	22	58
46	mir-501	MI0003185	mir-501D1	CAGAGATACTTTGCAGGAATG	21	60	260
			mir-501U1	AAGAATGAATGAGGGTCAGAG	21	60
47	mir-505	MI0003190	mir-505D1	ATGATGCAAATGAGTATTAGGA	22	58	270
			mir-505U1	TTCTAGATTATGGGTCATTCC	21	58
48	mir-452	MI0001733	mir-452D1	GCCAGCTGCACATTCCGA	18	58	278
			mir-452U1	GTTGGTAAGCGTGCCAGG	18	58
49	mir-504	MI0003189	mir-504D1	AAGAGACTTATCAGGATTGAG	21	58	289
			mir-504U1	CCATCCATTTCCCACATAGA	20	58
50	mir-502	MI0003186	mir-502D1	TCACCTAATATTCCTGCACG	20	58	299
			mir-502U1	GGTGATGTCTAGGCTCTCT	19	58
51	mir-507	MI0003194	mir-507D1	TGATGGTGGTGGCACTGAC	19	60	310
			mir-507U1	TCCTAGTGGACTGAGAGTGT	20	60
52	mir-545	MI0003516	mir-545D1	CAAAGAACTGTGTAGGAAGGA	21	60	320
			mir-545U1	TCATCACTCGACAGTGATGG	20	60
53	mir-509-1	MI0003196	mir-509D1	GTCCAGCATGGAAGTGGAG	19	60	330
			mir-509U1	TGGATTGGATTCTGCAGAAGT	21	60
			mir-509D2	TGGACAAAGGACTTCTGTAG	20	58	~920
54	mir-450a-2	MI0003187	mir-450-2D1	TAGTGCATATTAGGAACACATC	22	60	339
			mir-450-2U1	ATAGGTATATAGGGAGCATTCT	22	60
55	mir-450a-1	MI0001652	mir-450-1D1	CACAGAAGTAAACCACAGATA	21	58	349
			mir-450-1U1	TTGTGGTATAAAGGTGACCAA	21	58
56	mir-448	MI0001637	mir-448D1	CCAGGCCAGAAGAGGCTT	18	58	369
			mir-448U1	AAGGTCATAGCAGTCAGTAC	20	58
57	mir-508	MI0003195	mir-508D1	AAGACCTGCCTATGGGAGT	19	58	379
			mir-508U1	ACTGAAGAGAAGAAGTCCTC	20	58
58	mir-506	MI0003193	mir-506D1	CAGATTCTGGAGCAGATCTC	20	60	389
			mir-506U1	CAGAACTACCCACTCAGTGA	20	60
59	mir-513-2	MI0003192	mir-513-2D1	GAGTCCACAGTTCCTATGTA	20	58	399
			mir-513-2U1	CTCACTTGGGGCAGGATG	18	58

## Sheet: Sheet2
		Table 1. X Chromosome MicroRNA Primers
#	Oligo	Sequence	Size	Position on Chro. X	PCR size	Tm
1	let7f2D1	CCAGAACAAGAACCTGAACAG	21	53467127		62
	let7f2U1	CTGATAGTTCCGAGTAGCTG	20	53467309	183	60
2	mir223D1	ACATCTCCCAGGAAGATCTC	20	65021691		60
	mir223U1	GGCAGTCCATTCGTCATATC	20	65021882	192	60
3	mir325D1	ACCACTAGGCCTAAGTACCT	20	76008459		60
	mir325U1	GCTTAAATATAGGTTTTGAGATG	23	76008656	198	60
4	mir361D1	GATGCTTCTAAAGAAACGGTG	21	84964740		60
	mir361U1	TAGCAGTGGCACGCTTGAC	19	84964899	160	60
5	mir224D1	TCTGGTGCTTACCTACTGTC	20	150797571		60
	mir224U1	TGGGGACCCATCATCAAAAG	20	150797740	170	60
6	mir384D1	GCCAGTTAGCATCTTGAAGG	20	75922330		60
	mir384U1	GTTCCTTGCCTTTTAACTAGTAT	23	75922515	186	62
	Primers for allele specific amplification
	let7f-pD1	GTTATTCTCATGAAGTGC	18
	let7f-mU1	GTGGGATGAGGTAGTAA	17
			247		1089
					842
						96
						70
						192
						96
						454
							382268
