# Supplementary material for: Evidence for X-Chromosomal Schizophrenia Associated with microRNA Alterations
Source: PLoS One. 2009 Jul 1;4(7):e6121. doi: 10.1371/journal.pone.0006121 (PMC2699475; doi:10.1371/journal.pone.0006121)
Supplement: Table S2 — (0.03 MB XLS) [file pone.0006121.s002.xls]

## Sheet: Sheet1
	Table S2. miRNA gene pool analysis primers
miRNA	Primer1	Oligo sequence2	Size	Tm	Magnesium concentration	Cycling conditions3
let-7f-2	let7f-pD1	GTTATTCTCATGAAGTGC	18	50	1.5mM	36 cycles
	let7f-mU1	GTGGGATGAGGTAGTAA	17	50
mir-18b	18b-pD1	GAGTACTGGAAGTGC	15	46	2.5mM	35 cycles
	18b-mU1	TAGTGCAGTTAGTGAG	16	46
mir-505	505mD1	TGGCTCCCCCACTGA	15	50	1.5mM	35 cycles
	505pU1	TTAACTCTTTCCATCACG	18	50
mir-502	502pD2	GATGGACTTGGTTCTTGC	18	54	1.5mM, 2%DMSO	45 cycles
	502mU2	CCAGATAGCAAGGATTAC	18	52
mir-188	188mD1	TGAAAACCCCTCCCAT	16	48	2.5mM	35 cycles
	188pU1	GGTTTGTGAGAATTAGC	17	48
mir-325	m325-mD1	GTGCTTGATTGATAGGAA	18	50	1.5mM	35 cycles
	m325-pU1	GCTGAGTTCTATCAAGC	17	50
mir-660	660pD1	GCATTGCTCATGTACG	16	48	1.8mM	35 cycles
	660mU1	GAGAATTCACAACTCCA	17	48
mir-509-3	509TmD1	AAAAATGATTGGTACGTT	18	46	2.5mM	35 cycles
	509TPU1	ATAATACTCTTAAGGCG	17	46
mir-510	510mD2	CACTCTTAGAGGTTTCAG	18	52	2.0mM	35 cycles
	510pU2	AGCAGGAGAGCCTAGC	16	52
Footnotes
1. The oligonucleotide concentration was 0.4 uM.
2. The Allele Specific Oligonucleotides were boldfaced.
3. Program:	94ºC	10 min
	94ºC	15 sec
	55ºC	30 sec	35 or more cycles
	72ºC	60 sec
	72ºC	10min
	4ºC	hold
