# Supplementary material for: Evidence for X-Chromosomal Schizophrenia Associated with microRNA Alterations
Source: PLoS One. 2009 Jul 1;4(7):e6121. doi: 10.1371/journal.pone.0006121 (PMC2699475; doi:10.1371/journal.pone.0006121)
Supplement: Table S4 — (0.02 MB XLS) [file pone.0006121.s004.xls]

## Sheet: without 509-2
ID#	Disease	Gender	Ethnicity	miRNA	Variant in mature miRNA	Variant in Precursor	# of schizophrenia patients with the variant (n=288)	# of control patients with the variant (n=192)
S329; MC124; MC178	schizophrenia & controls	all male	all Caucasian	mir-890		66 G<C	1	3
	schizophrenia & controls	all male	all Caucasian	mir-888		77 A<C	53	32
S599; S014; S104; S319; MC73; MC207	schizophrenia & controls	all male	all Caucasian	mir-891b		35 C<G	4	4
	schizophrenia & controls	all male	all Caucasian	mir-509-1		54 insTGA	3	4

## Sheet: with 509-2
ID#	Disease	Gender	Ethnicity	miRNA	Variant in mature miRNA	Variant in Precursor	# of schizophrenia patients with the variant (n=288)	# of control patients with the variant (n=192)
S329; MC124; MC178	schizophrenia & controls	all male	all Caucasian	mir-890		66 G<C	1	3
	schizophrenia & controls	all male	all Caucasian	mir-888		77 A<C	53	32
S599; S014; S104; S319; MC73; MC207	schizophrenia & controls	all male	all Caucasian	mir-891b		35 C<G	4	4
	schizophrenia & controls	all male	all Caucasian	mir-509-1		54 insTGA	3	4
6	509-2	g146148052t	in precursor; 11 bases upstream of the 5' end of the mature miRNA	1/192	2/192	S433; MC348; MC370	NA	1/94		yes

## Sheet: excluding the schizo set 3
Table S4. Variants found in cases and controlsa
ID#	miRNA	Variant in Precursor	# of schizophrenia patients with the variant (n=193)	# of control patients with the variant (n=191)
S329; MC124; MC178; MC235	mir-890	66 G>C	1	3
many	mir-888	77 A>C	39	32
S014; S104; S319; S599; MC73; MC207; MC424; MC515	mir-891b	35 C>G	4	4
S211; S508; MC129; MC162; MC285; MC398	mir-509-1	54 insTGA	2	4
S345; S433; MC348; MC370	mir-509-2	9 G>T	2	2
aall 5 variants were found with similar frequencies in cases and controls
